# Supplementary material for: The Efficacy of Aprotinin Combinations with Selected Antiviral Drugs in Mouse Models of Influenza Pneumonia and Coronavirus Infection Caused by SARS-CoV-2
Source: Molecules. 2022 Aug 5;27(15):4975. doi: 10.3390/molecules27154975 (PMC9370800; doi:10.3390/molecules27154975)
Supplement: Supplementary file 1 [file molecules-27-04975-s001.zip]

Archive with 1 entries (1 files):
- molecules-1813069-supplementary.pdf
